# Supplementary material for: Drought, Low Nitrogen Stress, and Ultraviolet-B Radiation Effects on Growth, Development, and Physiology of Sweetpotato Cultivars during Early Season
Source: Genes (Basel). 2022 Jan 16;13(1):156. doi: 10.3390/genes13010156 (PMC8775168; doi:10.3390/genes13010156)
Supplement: Supplementary file 1 [file genes-13-00156-s001.zip]

Archive with 1 entries (1 files):
- genes-1526846-supplementary.pdf
